# Supplementary material for: Conspecific chemical cues facilitate mate trailing by invasive Argentine black and white tegus
Source: PLoS One. 2020 Aug 12;15(8):e0236660. doi: 10.1371/journal.pone.0236660 (PMC7423067; doi:10.1371/journal.pone.0236660)
Supplement: S1 Table — In this file, all of the behavioral data obtained from the video recordings are available. The tabs in the sheet organize the data by season, and the last tab defines the behavioral and other variables recorded in each trial. (XLSX) [file pone.0236660.s003.xlsx]

## Sheet: spring data
Data from Richard et al. - tegu trailing behavior - PLoS ONE - 12 March 2020
Initial phase trials - spring										Full phase trials - spring
tegu	sex	trial type	choice	turns	pauses	rate of tongue-flicking	choice penalty	trailing time (min)		tegu	sex	trial type	turns	pauses	rate of tongue-flicking	passes		female tegu	trial	arm	time in arm (min)	passes	male tegu	trial	arm	time in arm (min)	passes
11	female	Female-only	target	1	0	85.4932	0	1.10517		11	female	Female-only	8	0	43.3684	4		11	Female-only	target	1.46667	2	3	Female-only	target	1.25	2
11	female	Male vs. female	target	0	2	44.3216	0	3.01667		11	female	Male vs. female	6	2	38.1053	4		11	Female-only	non-target	0.633333	2	3	Female-only	non-target	1.75	2
11	female	Male-only	target	1	0	67.1774	0	0.583333		11	female	Male-only	13	0	25.2632	1		11	Male vs. female	target	1.33333	2	3	Male vs. female	target	0.733333	1
12	female	Female-only	target	3	0	85.9794	0	1.18333		12	female	Female-only	10	1	44.2105	3		11	Male vs. female	non-target	1.68333	2	3	Male vs. female	non-target	2	1
12	female	Male vs. female	non-target	2	0	75.2243	-5	1.21483		12	female	Male vs. female	19	0	50.9474	4		11	Male-only	target	1.28333	1	3	Male-only	target	2.06667	3
12	female	Male-only	target	1	0	82.5336	0	0.755333		12	female	Male-only	10	0	37.4737	3		11	Male-only	non-target	0	0	3	Male-only	non-target	1.01667	2
14	female	Female-only	target	1	0	87.9849	0	0.823833		14	female	Female-only	15	0	55.5789	3		12	Female-only	target	1.9	2	8	Female-only	target	3.58333	1
14	female	Male vs. female	target	3	0	79.2176	-1	1.41		14	female	Male vs. female	10	0	64	2		12	Female-only	non-target	0.483333	1	8	Female-only	non-target	0.333333	1
14	female	Male-only	target	2	1	67.1839	0	1.35283		14	female	Male-only	8	1	38.5263	2		12	Male vs. female	target	0.933333	2	8	Male vs. female	target	2.71667	4
19	female	Female-only	non-target	2	1	59.4163	-5	0.579		19	female	Female-only	7	4	29.6842	3		12	Male vs. female	non-target	1.3	2	8	Male vs. female	non-target	1.38333	2
19	female	Male vs. female	target	1	0	59	0	0.983333		19	female	Male vs. female	7	4	43.3684	4		12	Male-only	target	1.18333	2	8	Male-only	target	2.46667	2
19	female	Male-only	target	1	1	45.4392	0	1.786		19	female	Male-only	9	4	42.1053	3		12	Male-only	non-target	0.933333	1	8	Male-only	non-target	1.3	2
20	female	Female-only	target	4	0	87.5203	0	0.666167		20	female	Female-only	16	3	33.6842	2		14	Female-only	target	1.66667	2	10	Female-only	target	1.31667	2
20	female	Male vs. female	target	0	1	42.7397	0	0.85		20	female	Male vs. female	2	2	12.6316	1		14	Female-only	non-target	0.8	1	10	Female-only	non-target	0.3	0
20	female	Male-only	target	0	1	64.7059	0	0.733333		20	female	Male-only	5	3	18.3158	1		14	Male vs. female	target	1.46667	1	10	Male vs. female	target	2.6	4
21	female	Female-only	target	2	2	35.6774	0	1.6625		21	female	Female-only	5	2	34.5263	3		14	Male vs. female	non-target	0.933333	1	10	Male vs. female	non-target	0.866667	2
21	female	Male vs. female	target	1	1	70.2817	-1	0.975		21	female	Male vs. female	14	2	45.6842	3		14	Male-only	target	1.71667	2	10	Male-only	target	0.7	1
21	female	Male-only	target	2	0	92.1563	-1	0.912833		21	female	Male-only	7	1	36.2105	2		14	Male-only	non-target	0.35	0	10	Male-only	non-target	0.266667	0
22	female	Female-only	target	1	0	64.9029	0	0.846167		22	female	Female-only	3	0	23.7895	2		19	Female-only	target	2.6	2	13	Female-only	target	1.73333	2
22	female	Male vs. female	target	3	0	58.6967	-1	0.869167		22	female	Male vs. female	15	0	34.3158	4		19	Female-only	non-target	0.8	1	13	Female-only	non-target	0.666667	2
22	female	Male-only	target	0	0	54.8246	-1	0.915833		22	female	Male-only	10	4	36.4211	3		19	Male vs. female	target	1.55	2	13	Male vs. female	target	1.6	1
3	male	Female-only	non-target	0	1	80.3	-5	1.01667		3	male	Female-only	13	1	33.8947	4		19	Male vs. female	non-target	1.61667	2	13	Male vs. female	non-target	0.7	1
3	male	Male vs. female	non-target	0	0	103	-5	1.48333		3	male	Male vs. female	7	0	41.8947	2		19	Male-only	target	2.55	2	13	Male-only	target	1.38333	2
3	male	Male-only	non-target	0	2	88.07	-5	1.3		3	male	Male-only	12	1	38.5263	5		19	Male-only	non-target	0.583333	1	13	Male-only	non-target	0.45	2
8	male	Female-only	non-target	0	0	96.3	-5	0.6		8	male	Female-only	9	0	26.1053	2		20	Female-only	target	0.716667	1	15	Female-only	target	0.9	1
8	male	Male vs. female	non-target	2	0	102.4	-5	0.833333		8	male	Male vs. female	13	1	28.2105	6		20	Female-only	non-target	2.01667	1	15	Female-only	non-target	0.9	1
8	male	Male-only	target	0	0	85.6	0	0.433333		8	male	Male-only	14	0	26.1053	4		20	Male vs. female	target	4.16667	1	15	Male vs. female	target	0.916667	1
10	male	Female-only	target	1	0	101	-3	1.55		10	male	Female-only	9	0	36.8421	2		20	Male vs. female	non-target	0	0	15	Male vs. female	non-target	1.4	1
10	male	Male vs. female	target	0	0	90.5	0	0.733333		10	male	Male vs. female	13	0	30.9474	6		20	Male-only	target	0.633333	1	15	Male-only	target	1.58333	1
10	male	Male-only	target	3	0	79.45	-4	2.4		10	male	Male-only	6	0	28.6316	1		20	Male-only	non-target	0	0	15	Male-only	non-target	0.833333	1
13	male	Female-only	target	0	0	78.3	0	1.66667		13	male	Female-only	10	0	48.8421	4		21	Female-only	target	1.95	2	88	Female-only	target	1.9	1
13	male	Male vs. female	non-target	1	0	81.9417	-5	1.85		13	male	Male vs. female	7	0	31.1579	2		21	Female-only	non-target	0.8	1	88	Female-only	non-target	0.116667	0
13	male	Male-only	target	1	0	88.2	0	1.01667		13	male	Male-only	9	0	40	4		21	Male vs. female	target	1.05	2	88	Male vs. female	target	3.33333	1
15	male	Female-only	non-target	1	0	82.3	-5	1.58333		15	male	Female-only	4	0	33.4737	2		21	Male vs. female	non-target	1.46667	1	88	Male vs. female	non-target	0	0
15	male	Male vs. female	non-target	0	0	68.05	-5	2.11667		15	male	Male vs. female	9	1	41.8947	2		21	Male-only	target	2.86667	2	88	Male-only	target	0.766667	2
15	male	Male-only	target	0	0	94.3	0	1.26667		15	male	Male-only	10	0	41.2632	2		21	Male-only	non-target	0.116667	0	88	Male-only	non-target	1.5	1
88	male	Female-only	target	0	4	98.1	-1	3.55		88	male	Female-only	4	2	40	1		22	Female-only	target	3.91667	2	89	Female-only	target	2.16667	1
88	male	Male vs. female	target	1	0	96.5	-1	1.71667		88	male	Male vs. female	7	0	33.6842	1		22	Female-only	non-target	0	0	89	Female-only	non-target	0.4	1
88	male	Male-only	non-target	0	0	96.8	-5	1.11667		88	male	Male-only	10	2	40.6316	3		22	Male vs. female	target	0.666667	2	89	Male vs. female	target	0.283333	1
89	male	Female-only	non-target	0	0	101.1	-5	1.35		89	male	Female-only	10	0	39.3684	2		22	Male vs. female	non-target	2.05	2	89	Male vs. female	non-target	1.43333	1
89	male	Male vs. female	target	0	0	56.5	0	3.33333		89	male	Male vs. female	3	1	43.5789	2		22	Male-only	target	1.51667	2	89	Male-only	target	1.38333	1
89	male	Male-only	target	0	1	80.3	0	1.58333		89	male	Male-only	6	2	49.4737	2		22	Male-only	non-target	2.01667	1	89	Male-only	non-target	0.516667	1

## Sheet: fall data
Data from Richard et al. - tegu trailing behavior - PLoS ONE - 12 March 2020
Initial phase trials - fall
tegu	sex	trial type	choice	rate of tongue-flicking	choice penalty	trailing time (min)	turns	pauses
3	male	Female-only	non-target	63.2143	-5	1.8	0	9
3	male	Male-only	non-target	40.6	-5	1.38333	0	1
8	male	Female-only	target	34.5	0	2.91667	0	15
8	male	Male-only	non-target	70.3303	-5	2.7	2	11
10	male	Female-only	non-target	78.25	-5	0.8	2	1
10	male	Male-only	target	70.2	0	1.03333	2	0
13	male	Female-only	target	64.4222	-1	0.95	3	3
13	male	Male-only	non-target	87.9	-5	0.85	1	3
15	male	Female-only	non-target	74.9667	-5	1.36667	2	0
15	male	Male-only	target	65.3111	-1	1.45	2	2
88	male	Female-only	target	55.2875	0	3.11667	0	20
88	male	Male-only	non-target	55.0146	-5	4.45	3	12
89	male	Female-only	target	49.9333	-1	1.6	0	6
89	male	Male-only	target	41.6	0	1.43333	0	2

## Sheet: definitions
Data from Richard et al. - tegu trailing behavior - PLoS ONE - 12 March 2020
Data label	Units	Description
arm	target, non-target	arm of the Y-maze in which focal animal was observed; target=arm containing scent; non-target=blank arm [same-sex arm in Male vs. female trials]
choice	target, non-target	arm of the Y-maze chosen by the focal tegu
choice penalty	integers; 0 to -5	distance traveled by focal animal down non-target arm before choice is made; scale of 0 to -5
full phase	N/A	period of observation across which behaviors were quantified for every spring trial (4 min 45 sec)
initial phase	N/A	period of observation until focal animal chose an arm of the Y-maze
passes	integers	number of times focal animal moved completely through either arm of the maze during full phase trials
pauses	integers	number of times focal animal stopped in the maze during full phase trials
rate of tongue-flicking	tongue-flicks/min	number of tongue-flicks displayed by focal animal during initial or full phase of trials
sex	male, female	sex of focal animal
tegu	integers	individual identification number of specific study tegu whose behavior was recorded (= focal animal)
time in arms	min	time spent by focal animal in either arm of the maze during full phase trials
trailing time	min	length of time focal tegu was actively moving in the Y-maze
trial type	Male-only, Female-only, Male vs. female	type of conspecific chemical trail(s) from tegu(s) present for focal animal to sample; 3 trials were: Male-only, Female-only, and Male vs. female
turns - full phase	integers	number of times focal animal turned > 90 degrees to either size in the maze during full phase trials
turns - intial phase	integers	number of times focal animal turned > 90 degrees to either size in the maze during initial phase trials
